# Supplementary material for: Computer Tomography in the Diagnosis of Ovarian Cysts: The Role of Fluid Attenuation Values
Source: Healthcare (Basel). 2020 Oct 14;8(4):398. doi: 10.3390/healthcare8040398 (PMC7711840; doi:10.3390/healthcare8040398)
Supplement: Supplementary file 1 [file healthcare-08-00398-s001.zip]

Archive with 1 entries (1 files):
- healthcare-927262-SI.xlsx
