# Supplementary material for: Computer Tomography in the Diagnosis of Ovarian Cysts: The Role of Fluid Attenuation Values
Source: Healthcare (Basel). 2020 Oct 14;8(4):398. doi: 10.3390/healthcare8040398 (PMC7711840; doi:10.3390/healthcare8040398)
Supplement: Supplementary file 1 [file healthcare-08-00398-s001.zip › healthcare-927262-SI.xlsx]

## Sheet: Sheet1
HU values measured by the two radiologists (R1, R2)
BENIGN GROUP	NATIVE			ARTERIAL			VENOUS
simple cysts	R1	R2	average	R1	R2	average	R1	R2	average
	7.334	5.66	6.497	16.62	8.82	12.72	7.5	7.64	7.57
	8.13	5.146	6.638	12.37	6.23	9.3	7.8	9.7	8.75
	8.82	7.06	7.94	4.31	9.36	6.835	8.35	10.2	9.275
	-0.37	-5.3	-2.835	-2.23	-4.9	-3.565	-1.8	1.32	-0.24
	13.4	16.3	14.85	16.3	13.8	15.05	21.4	12	16.7
	-1.08	-3.2	-2.14	-15.2	-9.1	-12.15	-11	2.6	-4.2
	21.4	22.9	22.15	27.93	29.3	28.615	23.45	20.6	22.025
	0.86	-0.48	0.19	5	-3.5	0.75	-1.12	-7.6	-4.36
	4.76	2.76	3.76	3.66	0.15	1.905	10.5	1.23	5.865
	4.76	-7	-1.12	-3	-2	-2.5	-0.4	6.2	2.9
	17.6	9.3	13.45	8.06	6.92	7.49	17.43	21.08	19.255
	1.57	3.29	2.43	2.36	1.98	2.17	2.68	3.78	3.23
	5.1	0.56	2.83	4.39	2.36	3.375	3.87	0.05	1.96
	3.58	12.36	7.97	4.25	6.33	5.29	5.87	4.5	5.185
	-1.9	-2	-1.95	3.5	3.1	3.3	1.9	1.3	1.6
	1.5	4.4	2.95	2.17	10.7	6.435	5.8	1.17	3.485
	11.6	11.5	11.55	8.9	16.3	12.6	15.2	14.9	15.05
	9.8	13.34	11.57	20.5	19.4	19.95	10.8	13.82	12.31
	15.08	10.93	13.005	15.14	21.28	18.21	16.67	19.06	17.865
	19.74	20.28	20.01	19.24	22.14	20.69	26.15	26.9	26.525
	2.27	5.3	3.785	0.4	1.29	0.845	2.3	2.4	2.35
	18.39	17.94	18.165	8.6	9.6	9.1	19.25	18.84	19.045
	6.42	10	8.21	14	13.52	13.76	11.32	10.92	11.12
	0.09	1.38	0.735	5.3	4.84	5.07	6.35	8.29	7.32
serous cystadenoma	15.53	19.86	17.695	20.99	17.9	19.445	20.09	16.96	18.525
	28	23.6	25.8	7.28	20.06	13.67	29.9	30.06	29.98
	22.49	25.41	23.95	29.75	14.41	22.08	24.05	33	28.525
serous cystadenofibroma	-3.37	0.62	-1.375	0.53	1.08	0.805	5.6	2.76	4.18
	13.2	8.36	10.78	10.67	7.08	8.875	11.25	9.38	10.315
	18.52	8.47	13.495	14.8	20.2	17.5	15.59	20.2	17.895
mucinous cystadenoma	12	4.45	8.225	6.89	8.89	7.89	11.21	10.43	10.82
	5.84	5.93	5.885	7.91	7.56	7.735	5.04	7.46	6.25
PRIMARY TUMORS
serous carcinoma	17.65	28.89	23.27	38.84	27.69	33.265	15.75	15.92	15.835
	11	19.03	15.015	12.95	19.31	16.13	16.19	28.16	22.175
	17.75	4.27	11.01	14.57	5.38	9.975	4.91	2.6	3.755
	21.93	15.14	18.535	8.57	23.79	16.18	6.69	5.83	6.26
	10.93	3.5	7.215	2.03	7.17	4.6	16.3	14.29	15.295
	8.78	4.76	6.77	8.71	13.71	11.21	5.21	9.42	7.315
	2.15	1.63	1.89	6.92	12.93	9.925	5.93	2.47	4.2
	8.71	8.1	8.405	5	5.53	5.265	8.57	13.41	10.99
	0.5	5.12	2.81	13.57	19.88	16.725	9	39	24
	8	18.9	13.45	21.48	18.1	19.79	0.05	36.69	18.37
	11.18	8.91	10.045	19.42	16.39	17.905	11.8	11.29	11.545
	9.53	4.51	7.02	8.67	6.3	7.485	12.55	11.38	11.965
	6.84	12.78	9.81	15.3	5.836	10.568	8.5	9.11	8.805
	8.21	9.07	8.64	13.85	16.55	15.2	13.67	12.93	13.3
	2.56	3.2	2.88	8.06	9.12	8.59	10.6	11.2	10.9
	5.7	3.9	4.8	12.3	11.5	11.9	12.47	13.24	12.855
	0.47	5.2	2.835	7.06	8.2	7.63	8.83	7.96	8.395
	11.96	10.52	11.24	14.31	13.26	13.785	13.08	14.52	13.8
	20.98	18.96	19.97	21.7	22.6	22.15	25.6	24.3	24.95
	10.9	11.18	11.04	12.6	14.2	13.4	14.89	13.65	14.27
	9.39	9.3	9.345	10.36	9.12	9.74	12.36	11.9	12.13
clear cell carcinoma	17.21	16.21	16.71	19.21	22.6	20.905	18.9	17.9	18.4
	15.63	16.36	15.995	14.83	16.3	15.565	15.38	16.34	15.86
	11	15.9	13.45	19.8	22.4	21.1	18.9	16.3	17.6
	15.57	18.65	17.11	16.3	17	16.65	22.5	18.9	20.7
mucinous cystadenocarcinoma	14.3	16.6	15.45	14.69	21.64	18.165	18.5	18.52	18.51
	5.48	8.47	6.975	12.1	15.58	13.84	17.914	14.18	16.047
METASTASES
	23.92	21.53	22.725	22.36	22	22.18	20.97	23.6	22.285
	19.35	17.45	18.4	17.45	18.9	18.175	19.5	20.2	19.85
	10.54	11.86	11.2	15.28	16.03	15.655	12.36	17.69	15.025
	23.43	21.19	22.31	23.83	24.9	24.365	20.58	22.4	21.49
	14.52	15.32	14.92	17.86	18.52	18.19	13.25	25.6	19.425
	24.71	22.5	23.605	17.86	19.3	18.58	19.25	18.48	18.865
	21.83	24.31	23.07	21.23	22.6	21.915	28.97	30.5	29.735
	33.49	32.1	32.795	23.32	27.89	25.605	28.16	29.36	28.76
	27.48	25.36	26.42	27.1	23.32	25.21	28.16	25.96	27.06
	14.96	15.62	15.29	16.48	17.23	16.855	21.11	23.65	22.38
	18.56	9.06	13.81	17.16	18.23	17.695	13.44	15.02	14.23
